# Supplementary material for: Bromocriptine improves glucose tolerance in obese mice via central dopamine D2 receptor-independent mechanism
Source: PLoS One. 2025 Mar 26;20(3):e0320157. doi: 10.1371/journal.pone.0320157 (PMC11940610; doi:10.1371/journal.pone.0320157)
Supplement: S1 Data — (XLSX) [file pone.0320157.s005.xlsx]

## Sheet: Figure1
Fig 1A
		Time (min)									Time (min)
		30	60	90	120	150	180				30	60	90	120	150	180
Group		Locomotor Activity (counts)							Group		Locomotor Activity (counts)
D2R+/+	Vehicle	1729	2613	2216	1431	629	0		D2R-/-	Vehicle	214	309	275	9	1	2
		1741	1935	666	1151	1598	45				301	370	324	0	0	132
		597	645	519	428	42	64				542	983	1128	450	457	0
		819	1141	814	339	92	0				541	718	580	157	457	112
		1438	766	497	710	538	290				364	617	516	110	127	0
	BC	1778	2488	5354	6307	7400	8460			BC	306	477	310	39	615	85
		338	190	1940	2578	3390	4903				257	369	212	321	31	112
		627	1758	3744	4687	5696	6057				235	258	807	236	0	0
		1244	3516	3739	3485	1279	2062				324	698	273	51	7	0
		1235	4242	7199	7226	7793	10725				506	958	467	268	2	0
mean									mean
D2R+/+	Vehicle	1264.8	1420	942.4	811.8	579.8	79.8		D2R-/-	Vehicle	392.4	599.4	564.6	145.2	208.4	49.2
	BC	1044.4	2438.8	4395.2	4856.6	5111.6	6441.4			BC	325.6	552	413.8	183	131	39.4
S.D.									S.D.
D2R+/+	Vehicle	528.427	835.861	723.289	468.954	626.114	120.811		D2R-/-	Vehicle	146.158	273.167	339.77	182.972	232.742	66.8371
	BC	567.354	1575.98	1978.84	1924.82	2757.76	3321.05			BC	107.057	279.151	239.144	129.651	270.848	54.7887
Fig 1B
		Time (min)								Time (min)
		0	15	30	60	120				0	15	30	60	120
Group		Blood Glucose Level (mg/dL)						Group		Blood Glucose Level (mg/dL)
D2R+/+	Vehicle	180	203	205	202	144		D2R-/-	Vehicle	159	176	177	150	103
		120	148	196	165	110				172	194	190	174	137
		177	179	198	152	121				202	200	214	182	128
		160	221	215	183	131				176	176	196	188	130
		145	179	187	166	130				173	164	174	164	114
	BC	181	251	306	285	222			BC	193	222	251	219	136
		190	283	333	337	225				131	191	269	271	173
		177	253	304	311	225				172	233	314	320	215
		118	167	207	237	157				157	192	222	229	176
		206	227	285	308	172				174	192	223	271	201
mean								mean
D2R+/+	Vehicle	156.4	186	200.2	173.6	127.2		D2R-/-	Vehicle	176.4	182	190.2	171.6	122.4
	BC	174.4	236.2	287	295.6	200.2			BC	165.4	206	255.8	262	180.2
S.D.								S.D.
D2R+/+	Vehicle	24.7447	27.6405	10.4738	19.321	12.6372		D2R-/-	Vehicle	15.7258	14.6969	16.0997	15.0599	13.6858
	BC	33.441	43.4879	47.8801	37.5872	33.0409			BC	23.0933	20.0125	38.0881	40.1995	30.2771
Fig 1D
		Day											Day
		1	5	10	15	20	25	30	35				1	5	10	15	20	25	30	35
Group		Body weight (g)									Group		Body weight (g)
D2R+/+	Vehicle	45.2	44.5	43.6	44	42.5	43	43.6	44.2		D2R-/-	Vehicle	31.3	30.8	30.7	30.1	28.6	28.9	30.1	30.3
		34.5	37.4	36.8	37.1	35.4	35.8	37.7	38.6				30.4	31.1	30.3	29.7	29	28.5	29.5	30.2
		38.5	37.9	36.7	37.4	37.3	35.7	37.5	37.7				26.1	27.1	26.7	26.4	25.1	24.9	24.9	25.7
		41.8	41.5	40.6	40.7	40.8	39.5	41.4	42.1				27.5	26.7	26.6	26.8	25.3	24.8	26.5	26.2
	BC	40.8	38.1	36.2	36.9	34.5	34.8	37.4	38.1				24.8	24.7	24.5	25.5	24	24.2	24.3	23.9
		43.4	40.4	40.4	41.4	40	40	43.2	44.2			BC	30	29.4	28.6	28.4	27.7	26.6	27.1	27.3
		34.5	33.3	32	32.1	32.1	30.5	32.8	32.7				26.6	26.5	25.5	25	25.7	25.6	25.5	25.8
		32.3	29.6	28.2	29.7	29.9	27.7	29.4	29.1				27.3	27.4	26.8	27.1	26.4	26.4	26.9	28.2
mean													32.3	31.9	28.7	30.5	28.5	28.2	29.2	29.5
D2R+/+	Vehicle	40	40.325	39.425	39.8	39	38.5	40.05	40.65				30.2	29.3	30.7	28.5	26.9	26.7	27.5	27.6
	BC	37.75	35.35	34.2	35.025	34.125	33.25	35.7	36.025				32.3	31.3	31.1	31.1	29.7	29	30.7	30.7
S.D.											mean
D2R+/+	Vehicle	4.57457	3.32904	3.32303	3.24037	3.23213	3.48234	2.96929	3.0337		D2R-/-	Vehicle	28.02	28.08	27.76	27.7	26.4	26.26	27.06	27.26
	BC	5.21185	4.84183	5.26878	5.19832	4.34387	5.36439	5.97885	6.58654			BC	29.7833	29.3	28.5667	28.4333	27.4833	27.0833	27.8167	28.1833
											S.D.
											D2R-/-	Vehicle	2.77254	2.77525	2.65481	2.06761	2.25056	2.24789	2.63591	2.86059
												BC	2.41613	2.10808	2.16856	2.23398	1.46208	1.26241	1.84653	1.72443
Fig 1E
		Time (ZT)							Time (ZT)
		13	14	1	7				13	14	1	7
Group		Blood Glucose Level (mg/dL)					Group		Blood Glucose Level (mg/dL)
D2R+/+	Vehicle	153	181	180	164		D2R-/-	Vehicle	122	155	150	180
		181	201	200	187				132	165	144	175
		158	168	157	164				136	151	177	182
		181	195	183	219				131	151	175	180
	BC	156	251	234	176				143	159	150	158
		184	282	202	183			BC	140	249	218	194
		167	297	171	173				139	233	153	130
		189	281	177	189				143	233	150	159
mean									132	243	159	152
D2R+/+	Vehicle	168.25	186.25	180	183.5				153	236	165	164
	BC	174	277.75	196	180.25				142	251	199	196
S.D.							mean
D2R+/+	Vehicle	14.8633	14.7733	17.6824	26.032		D2R-/-	Vehicle	132.8	156.2	159.2	175
	BC	15.2534	19.2765	28.6705	7.18215			BC	141.5	240.833	174	165.833
							S.D.
							D2R-/-	Vehicle	7.66159	5.93296	15.5467	9.84886
								BC	6.83374	8.01041	27.8711	25.4119
Fig 1F
		Time (ZT)							Time (ZT)
		13	14	1	7				13	14	1	7
Group		Blood Glucose Level (mg/dL)					Group		Blood Glucose Level (mg/dL)
D2R+/+	Vehicle	158	171	183	126		D2R-/-	Vehicle	162	169	180	176
		131	151	145	171				151	162	164	175
		151	149	133	155				145	152	140	154
		161	149	170	163				139	155	149	126
	BC	146	287	142	127				148	151	144	140
		136	271	169	147			BC	131	253	146	141
		134	259	141	128				115	211	127	124
		132	324	171	158				126	273	118	131
mean									132	250	143	124
D2R+/+	Vehicle	150.25	155	157.75	153.75				144	266	167	170
	BC	137	285.25	155.75	140				122	228	166	155
S.D.							mean
D2R+/+	Vehicle	13.5	10.7083	22.8236	19.6193		D2R-/-	Vehicle	149	157.8	155.4	154.2
	BC	6.21825	28.2651	16.4798	15.1217			BC	128.333	246.833	144.5	140.833
							S.D.
							D2R-/-	Vehicle	8.51469	7.59605	16.4864	21.822
								BC	9.89276	23.4044	19.9073	18.5194
Fig 1G
		Time (min)								Time (min)						Group		AUC (mg･min/dL)
		0	15	30	60	120				0	15	30	60	120		D2R+/+	Vehicle	137210
Group		Blood Glucose Level (mg/dL)						Group		Blood Glucose Level (mg/dL)								137229
D2R+/+	Vehicle	197	467	431	360	239		D2R-/-	Vehicle	164	340	360	303	198				110604
		248	396	414	385	255				223	391	362	308	201				139824
		187	334	396	282	198				205	376	383	338	207			BC	90072
		225	463	429	343	273				198	402	414	336	225				95857.5
	BC	141	304	309	213	159				178	340	354	272	207				90591
		195	302	268	226	179			BC	179	315	273	257	197				80154
		165	298	261	227	151				108	292	235	151	132		D2R-/-	Vehicle	109270
		137	272	250	197	125				180	292	383	242	178				121526
mean										143	283	259	219	162				122182
D2R+/+	Vehicle	214.25	415	417.5	342.5	241.25				181	351	355	282	196				126482
	BC	159.5	294	272	215.75	153.5				167	349	279	222	176				107998
S.D.								mean									BC	99783
D2R+/+	Vehicle	27.6571	63.0608	16.2173	43.8672	32.0039		D2R-/-	Vehicle	193.6	369.8	374.6	311.4	207.6				74722.5
	BC	26.7021	14.8773	25.7553	14.0327	22.3532			BC	159.667	313.667	297.333	228.833	173.5				99879
								S.D.										86491.5
								D2R-/-	Vehicle	23.0933	28.7263	24.5927	27.1441	10.4785				109872
									BC	29.1319	30.0777	58.2191	44.7098	24.2466				98028
																mean
																D2R+/+	Vehicle	131217
																	BC	89168.6
																D2R-/-	Vehicle	117492
																	BC	94796
																S.D.
																D2R+/+	Vehicle	13796.5
																	BC	6553.47
																D2R-/-	Vehicle	8318.66
																	BC	12331.7
Fig 1H
		Time (min)								Time (min)
		0	15	30	60	120				0	15	30	60	120
Group		Blood Glucose Level (mg/dL)						Group		Blood Glucose Level (mg/dL)
D2R+/+	Vehicle	169	201	117	119	149		D2R-/-	Vehicle	164	206	123	122	123
		210	190	131	149	167				211	223	146	117	145
		164	173	118	93	130				213	165	96	100	118
		207	169	129	133	159				180	130	106	93	120
	BC	169	132	108	102	111				171	131	90	94	100
		216	159	144	147	154			BC	153	134	96	81	85
		153	114	90	73	96				163	156	99	88	108
		160	108	87	76	65				175	161	113	114	119
mean										174	168	120	103	128
D2R+/+	Vehicle	187.5	183.25	123.75	123.5	151.25				114	76	73	50	61
	BC	174.5	128.25	107.25	99.5	106.5				156	145	124	114	120
S.D.								mean
D2R+/+	Vehicle	24.3653	14.9304	7.27438	23.7417	15.9661		D2R-/-	Vehicle	187.8	171	112.2	105.2	121.2
	BC	28.4312	22.8965	26.1964	34.2394	37.009			BC	155.833	140	104.167	91.6667	103.5
								S.D.
								D2R-/-	Vehicle	22.8189	42.5617	22.6539	13.4425	16.053
									BC	22.3912	33.5798	18.9041	24.4513	25.6184
Fig 1I
Group		Body weight (g)
D1R-/-	NCD-Vehicle	25.2
		28
		27.8
		28.6
		28.2
	HFD-Vehicle	54.2
		43.2
		44.4
		49.2
	HFD-BC	39.6
		42.2
		46.2
		47.2
		50
mean
D1R-/-	NCD-Vehicle	27.56
	HFD-Vehicle	47.75
	HFD-BC	45.04
S.D.
D1R-/-	NCD-Vehicle	1.35204
	HFD-Vehicle	5.02096
	HFD-BC	4.13134
Fig 1J
Group		Blood Glucose Level (mg/dL)						Group		AUC (mg･min/dL)
		0	15	30	60	120
D1R-/-	NCD-Vehicle	131	330	247	188	135		D1R-/-	NCD-Vehicle	24000
		85	291	218	140	93				18997.5
		94	222	276	130	95				18945
		110	231	229	142	83				18322.5
		111	277	291	216	186				26835
	HFD-Vehicle	150	338	371	349	154			HFD-Vehicle	34867.5
		109	395	392	271	184				33277.5
		146	345	278	200	210				27825
		204	378	494	498	458				54465
	HFD-BC	113	225	238	147	103			HFD-BC	19282.5
		105	295	275	139	122				21315
		132	232	311	260	168				28207.5
		93	194	223	228	113				22275
		124	258	260	214	171				25410
mean								mean
D1R-/-	NCD-Vehicle	106.2	270.2	252.2	163.2	118.4		D1R-/-	NCD-Vehicle	21420
	HFD-Vehicle	152.25	364	383.75	329.5	251.5			HFD-Vehicle	37608.8
	HFD-BC	113.4	240.8	261.4	197.6	135.4			HFD-BC	23298
S.D.								S.D.
D1R-/-	NCD-Vehicle	17.6833	44.4826	30.8496	37.0567	42.6943		D1R-/-	NCD-Vehicle	3793.65
	HFD-Vehicle	39.1269	27.0432	88.6355	127.756	139.555			HFD-Vehicle	11635.1
	HFD-BC	15.3721	37.917	34.1658	52.6336	31.8638			HFD-BC	3523.73

## Sheet: Figure2
Fig 2A
	Time (min)
	0	15	30	60	120
Group	Blood Glucose Level (mg/dL)
Vehicle	129	145	155	162	120
	127	145	160	165	126
	120	151	138	151	118
	143	164	168	177	140
	159	176	195	183	141
BC	127	202	256	285	279
	139	195	243	254	239
	143	219	261	282	246
	147	217	249	276	261
	151	220	271	292	254
mean
Vehicle	135.6	156.2	163.2	167.6	129
BC	141.4	210.6	256	277.8	255.8
S.D.
Vehicle	15.5177	13.5167	20.8974	12.6412	10.9087
BC	9.20869	11.371	10.8167	14.4983	15.3851
Fig 2B
	Time (min)
	0	15	30	60	120
Group	Blood Glucose Level (mg/dL)
Vehicle	83	100	106	90	73
	86	110	104	94	80
	87	96	106	93	77
	84	98	101	93	76
	84	110	108	88	78
BC	82	117	119	110	101
	86	120	121	114	105
	83	112	109	98	107
	89	129	122	111	108
	73	116	111	107	101
mean
Vehicle	84.8	102.8	105	91.6	76.8
BC	82.6	118.8	116.4	108	104.4
S.D.
Vehicle	1.64317	6.72309	2.64575	2.50998	2.58844
BC	6.02495	6.37966	5.98331	6.12372	3.28634
Fig 2D
		Time (min)
		-15	0	15	30	60	120
Group		Blood Glucose Level (mg/dL)
Saline (Sal)	Veh	115	138	157	165	160	128
		135	159	164	140	151	120
		133	151	167	168	176	136
		151	172	183	187	183	152
	BC	129	167	230	258	289	216
		141	176	232	293	264	213
		163	185	234	323	368	237
		151	175	241	295	312	232
HEX	Veh	140	156	127	134	168	135
		133	153	145	157	177	138
		160	166	140	158	183	159
		134	131	122	136	158	144
	BC	143	156	181	234	271	258
		144	168	165	204	286	281
		146	167	125	133	186	165
		157	150	152	232	277	291
mean
Sal	Veh	133.5	155	167.75	165	167.5	134
	BC	146	175.75	234.25	292.25	308.25	224.5
HEX	Veh	141.75	151.5	133.5	146.25	171.5	144
	BC	147.5	160.25	155.75	200.75	255	248.75
S.D.
Sal	Veh	14.7309	14.2595	10.9962	19.3046	14.6173	13.6626
	BC	14.4684	7.36546	4.78714	26.6255	44.395	11.7898
HEX	Veh	12.5532	14.7535	10.7858	13.0224	10.9087	10.6771
	BC	6.45497	8.73212	23.6837	47.1973	46.4112	57.5174
Fig 2E
		Time (min)
		-15	0	15	30	60	120
Group		Blood Glucose Level (mg/dL)
Sal	Veh	142	157	211	222	198	167
		142	149	181	193	205	132
		130	140	181	185	151	98
		138	134	161	154	134	97
		142	163	173	158	133	79
	BC	144	161	239	291	289	228
		145	163	215	267	328	247
		155	161	234	295	322	239
		122	147	216	279	347	284
		169	173	263	324	347	263
POB/ PRO	Veh	138	164	185	192	183	128
		135	138	176	167	154	101
		141	135	184	161	135	103
		124	150	196	212	188	147
		142	168	231	225	217	133
	BC	151	181	211	245	262	211
		117	124	132	222	269	197
		164	191	215	215	236	179
		173	171	181	222	266	184
		129	133	174	210	229	198
mean
Sal	Veh	138.8	148.6	181.4	182.4	164.2	114.6
	BC	147	161	233.4	291.2	321.5	249.5
POB/ PRO	Veh	136	151	194.4	191.4	175.4	122.4
	BC	146.8	160	182.6	222.8	252.4	193.8
S.D.
Sal	Veh	5.21536	11.887	18.4608	27.7903	34.8812	35.0043
	BC	17.2192	9.27362	19.6799	21.3588	23.8181	21.8792
POB/ PRO	Veh	7.24569	14.8661	21.6633	27.7182	31.7695	19.8947
	BC	23.4776	29.7825	33.5157	13.4052	18.5014	12.6372
Fig 2F
		Time (min)
		-15	0	15	30	60	120
Group		Blood Glucose Level (mg/dL)
Sal	Veh	146	167	184	175	178	138
		122	138	137	142	127	116
		158	185	192	204	205	161
		136	154	181	193	190	147
		123	145	169	155	155	135
	BC	125	137	152	165	169	173
		131	148	204	279	336	233
		122	163	218	279	312	226
		150	166	250	283	312	245
		128	160	206	265	306	266
PZS	Veh	148	188	195	206	220	178
		148	184	186	187	195	181
		146	178	209	207	219	167
		136	178	211	211	187	180
		156	181	207	223	220	191
	BC	145	209	250	280	318	267
		124	160	182	230	263	241
		129	157	174	223	255	244
		139	172	220	222	274	227
		140	200	228	253	312	269
mean
Sal	Veh	137	157.8	172.6	173.8	171	139.4
	BC	131.2	154.8	206	254.2	287	228.6
PZS	Veh	146.8	181.8	201.6	206.8	208.2	179.4
	BC	135.4	179.6	210.8	241.6	284.4	249.6
S.D.
Sal	Veh	15.3623	18.6735	21.5476	25.7235	30.6513	16.5318
	BC	11.0318	12.0706	35.3553	50.3309	66.9627	34.5876
PZS	Veh	7.15542	4.26615	10.7145	12.9692	15.9593	8.56154
	BC	8.61974	23.6284	32.0187	24.8455	28.8149	17.9944
Fig 2G
		Time (min)
		-15	0	15	30	60	120
Group		Blood Glucose Level (mg/dL)
Sal	Veh	146	176	173	192	163	128
		130	138	135	155	138	110
		153	184	186	186	181	141
		139	173	189	200	183	129
		114	136	141	147	132	105
	BC	142	126	127	167	165	148
		149	153	216	260	322	294
		145	152	233	276	346	307
		132	170	218	256	290	245
		165	197	224	297	334	297
YHB	Veh	168	158	139	133	137	123
		171	169	140	142	145	138
		143	154	126	123	120	99
		135	149	125	129	119	97
		147	166	131	131	132	121
	BC	161	166	144	165	159	139
		143	147	135	157	168	139
		154	144	154	157	163	171
		149	160	142	159	151	131
		142	144	138	137	146	128
mean
Sal	Veh	136.4	161.4	164.8	176	159.4	122.6
	BC	146.6	159.6	203.6	251.2	291.4	258.2
YHB	Veh	152.8	159.2	132.2	131.6	130.6	115.6
	BC	149.8	152.2	142.6	155	157.4	141.6
S.D.
Sal	Veh	15.1427	22.6451	25.2824	23.5266	23.6918	14.8088
	BC	12.054	26.1591	43.3278	49.7564	73.6736	66.1188
YHB	Veh	15.8808	8.28855	7.04982	6.91375	11.149	17.3724
	BC	7.91833	10.1587	7.26636	10.583	8.90505	17.1406
Fig 2H
		Time (min)
		-15	0	15	30	60	120
Group		Blood Glucose Level (mg/dL)
Sal	Veh	139	164	168	163	154	126
		115	131	130	150	130	105
		152	157	161	177	164	132
		129	148	165	187	169	133
		127	148	146	171	170	127
	BC	122	118	133	160	157	146
		135	153	226	306	260	210
		137	146	203	289	270	196
		123	155	198	243	279	257
		136	175	215	280	281	206
PRO	Veh	145	166	175	189	178	134
		154	158	179	186	146	132
		136	175	167	184	176	131
		143	148	147	162	164	132
		127	134	145	157	159	128
	BC	141	176	222	284	251	194
		131	159	207	276	275	197
		143	124	184	223	230	191
		135	154	197	230	260	207
		145	142	181	266	284	228
mean
Sal	Veh	132.4	149.6	154	169.6	157.4	124.6
	BC	130.6	149.4	195	255.6	249.4	203
PRO	Veh	141	156.2	162.6	175.6	164.6	131.4
	BC	139	151	198.2	255.8	260	203.4
S.D.
Sal	Veh	13.8852	12.3814	15.8588	14.0285	16.5771	11.371
	BC	7.4364	20.5985	36.3249	58.2005	52.3192	39.598
PRO	Veh	10.1242	15.9123	15.7734	14.9097	13.1072	2.19089
	BC	5.83095	19.4165	16.9027	27.608	21.1069	15.01
Fig 2I
		Time (min)
		-15	0	15	30	60	120
Group		Blood Glucose Level (mg/dL)
Sal	Veh	118	129	159	161	112	79
		125	138	176	170	131	83
		128	145	155	155	156	88
		136	155	155	155	156	77
	BC	118	125	184	230	214	124
		142	146	215	248	260	130
		124	131	152	181	260	154
		122	138	225	242	246	187
		130	181	219	279	266	180
ATR	Veh	136	123	155	128	132	67
		108	131	169	161	161	105
		132	150	149	136	106	75
		110	134	177	184	134	64
		122	142	175	165	149	75
	BC	131	153	182	223	248	187
		128	143	200	270	262	180
		121	144	215	254	284	201
		129	140	178	184	206	136
		131	149	199	225	243	177
mean
Sal	Veh	126.75	141.75	161.25	160.25	138.75	81.75
	BC	127.2	144.2	199	236	245	148.75
ATR	Veh	121.6	136	165	154.8	136.4	77.2
	BC	128	145.8	194.8	231.2	248.6	176.2
S.D.
Sal	Veh	7.45542	10.9962	10.0125	7.08872	21.3756	4.85627
	BC	9.33809	22.0159	30.6839	35.6721	21.0048	28.4429
ATR	Veh	12.6016	10.3682	12.4097	22.731	20.6954	16.285
	BC	4.12311	5.1672	14.99	33.0106	28.6321	24.3043
Fig 2J
Pepck					G6pase					Chop
	fold	mean	S.D.			fold	mean	S.D.			fold	mean	S.D.
Vehicle	1.52216	1	0.489868		Vehicle	0.926306	1	0.606541		Vehicle	0.987026	1	0.26153
	0.487923					0.580383					0.583614
	0.655738					0.319767					1.0773
	0.942082					0.75322					1.26542
	0.713225					1.45949					0.833239
	1.67888					1.96084					1.2534
BC	2.17373	2.70096	1.28385		BC	2.43034	3.23092	1.4713		BC	1.11266	1.32956	0.235902
	0.962487					1.15491					1.58382
	3.18084					5.12801					1.10794
	3.69064					4.40894					1.0918
	4.75775					4.37093					1.59945
	1.64955					1.90764					1.5324
	2.49168					3.2157					1.27883

## Sheet: Figure3
Fig 3A
	Time (min)						Group	AUC (mg･min/dL)
	0	15	30	60	120
Group	Blood Glucose Level (mg/dL)
Vehicle	536	776	772	836	676		Vehicle	90930
	536	698	688	826	582			84600
	650	784	914	842	750			97590
	644	710	692	816	718			89310
	564	638	666	662	618			77115
	474	656	724	756	634			82725
BC	560	736	732	718	682		BC	84480
	580	694	618	614	632			75255
	556	522	578	670	520			70755
	476	560	638	676	608			74985
	444	482	618	624	562			69405
mean							mean
Vehicle	567.333	710.333	742.667	789.667	663		Vehicle	87045
BC	523.2	598.8	636.8	660.4	600.8		BC	74976
S.D.							S.D.
Vehicle	68.4066	60.1254	91.6486	69.7586	63.5453		Vehicle	7136.75
BC	59.4912	110.604	57.5083	42.2232	62.5556		BC	5900.36
Fig 3B
	Time (min)						Group	AUC (mg･min/dL)
	0	15	30	60	120
Group	Blood Glucose Level (mg/dL)
Vehicle	528	603	509	359	246		Vehicle	47992.5
	592	605	537	399	340			53752.5
	604	610	521	303	201			45067.5
	602	582	516	344	298			49275
	599	532	546	385	342			52342.5
	547	590	491	335	219			45645
BC	567	556	458	243	217		BC	40342.5
	573	553	439	289	273			43665
	604	592	457	264	298			44512.5
	559	560	460	265	165			39817.5
	492	499	383	191	132			32347.5
mean							mean
Vehicle	578.667	587	520	354.167	274.333		Vehicle	49012.5
BC	537.5	552	439.4	250.4	217		BC	39975.8
S.D.							S.D.
Vehicle	32.7027	28.8721	19.718	34.8506	61.1446		Vehicle	3509.1
BC	41.1522	33.5037	32.6389	36.9838	70.0464		BC	4806.57
Fig 3C
	Time (min)
	0	30
Group	Serum insulin (ng/mL)
Vehicle	2.55861	2.77211
	1.83878	1.57187
	3.39723	3.41915
	1.14309	1.25933
	2.0997	3.50215
	1.01984	1.34994
BC	1.76693	2.07831
	1.2267	1.83526
	1.56828	1.66125
	2.39213	2.98203
	1.9235	2.85025
mean
Vehicle	1.77551	2.28142
BC	2.00954	2.31243
S.D.
Vehicle	0.893833	1.04263
BC	0.43195	0.599861
Fig 3D
Pepck
	fold	mean	S.D.
Vehicle	0.615939	1	0.37451
	1.13095
	0.595486
	1.41968
	1.23795
BC	0.440812	0.473932	0.0848108
	0.579622
	0.535573
	0.449831
	0.363824

## Sheet: Figure4
Fig 4A
		Day1 Blood glucose (mg/dL)				Day2 Blood glucose (mg/dL)
Group		14	15	2	8	14	15	2	8	14
Orexin+/+	Vehicle	187	185	121	139	173	194	134	141	177
		147	191	154	152	181	188	150	136	163
		203	207	128	154	145	206	130	139	169
		148	220	209	162	157	197	157	161	171
		196	201	155	162	175	182	140	150	207
	BC	152	327	156	156	200	236	155	147	197
		169	280	164	145	142	243	160	121	138
		148	317	215	173	159	206	157	153	157
		179	298	181	130	131	304	187	151	139
mean
Orexin+/+	Vehicle	176.2	200.8	153.4	153.8	166.2	193.4	142.2	145.4	177.4
	BC	162	305.5	179	151	158	247.25	164.75	143	157.75
S.D.
Orexin+/+	Vehicle	26.8086	13.7186	34.602	9.44458	14.8054	9.09945	11.1893	10.1637	17.2858
	BC	14.5373	20.8247	26.1661	18.1292	30.2765	41.0964	14.975	14.8773	27.5847
Fig 4B
		Day1 Blood glucose (mg/dL)				Day2 Blood glucose (mg/dL)
Group		14	15	2	8	14	15	2	8	14
Orexin-/-	Vehicle	179	219	171	176	186	247	159	183	170
		160	211	207	199	187	189	160	201	175
		170	244	160	162	166	249	156	169	183
		196	236	175	246	185	236	142	205	156
		187	194	119	141	158	231	149	176	161
		203	195	182	195	198	202	159	164	167
		184	211	168	185	190	210	166	187	200
	BC	134	308	170	149	153	288	166	137	145
		168	275	226	175	148	288	151	123	123
		199	363	224	168	148	276	202	148	155
		202	366	223	171	178	368	150	146	164
		216	376	282	204	181	345	172	147	151
		187	355	186	162	164	271	163	141	175
		171	309	196	173	158	315	168	140	157
mean
Orexin-/-	Vehicle	182.714	215.714	168.857	186.286	181.429	223.429	155.857	183.571	173.143
	BC	182.429	336	215.286	171.714	161.429	307.286	167.429	140.286	152.857
S.D.
Orexin-/-	Vehicle	14.7164	19.0063	26.5671	33.044	14.1405	23.2727	7.94625	15.4257	14.7809
	BC	27.3548	38.3493	36.4724	16.7304	13.5875	36.9852	17.3768	8.63548	16.2934
Fig 4C
		Blood Glucose Level (mg/dL)
Group		Week-1	Week-2
Orexin+/+	Vehicle	170	184
		144	173
		133	147
		133	149
		152	178
	BC	123	118
		124	136
		125	128
		139	127
mean
Orexin+/+	Vehicle	146.4	166.2
	BC	127.75	127.25
S.D.
Orexin+/+	Vehicle	15.437	17.0792
	BC	7.54431	7.36546
Fig 4D
		Blood Glucose Level (mg/dL)
Group		Week-1	Week-2
Orexin-/-	Vehicle	161	198
		197	184
		159	172
		188	165
		153	180
		197	154
		211
	BC	128	134
		136	122
		167	126
		130	128
		139	123
		140	134
		140	144
mean
Orexin-/-	Vehicle	180.857	175.5
	BC	140	130.143
S.D.
Orexin-/-	Vehicle	22.8359	15.3851
	BC	12.8452	7.75518
Fig 4E
		Time (min)
		0	15	30	60	120
Group		Blood Glucose Level (mg/dL)
Orexin+/+	Vehicle	150	485	544	500	234
		169	568	576	576	318
		166	540	670	630	544
		219	656	640	615	425
		252	522	746	726	257
	BC	123	429	438	335	171
		124	485	483	371	201
		170	487	529	498	223
		160	416	474	405	220
mean
Orexin+/+	Vehicle	191.2	554.2	635.2	609.4	355.6
	BC	144.25	454.25	481	402.25	203.75
S.D.
Orexin+/+	Vehicle	42.7048	64.3832	79.5814	82.3638	128.679
	BC	24.3088	37.0529	37.4433	69.9399	23.9078
Fig 4F
		Time (min)
		0	15	30	60	120
Group		Blood Glucose Level (mg/dL)
Orexin-/-	Vehicle	198	553	714	670	416
		208	535	584	558	389
		238	507	574	662	347
		247	545	806	732	397
		205	710	850	732	498
		174	582	668	552	482
		213	678	786	638	488
	BC	206	453	515	509	348
		192	476	554	511	283
		181	436	401	324	220
		177	461	447	390	240
		221	463	443	377	240
		147	577	534	515	248
		182	517	588	529	364
mean
Orexin-/-	Vehicle	211.857	587.143	711.714	649.143	431
	BC	186.571	483.286	497.429	450.714	277.571
S.D.
Orexin-/-	Vehicle	24.5182	76.8753	108.569	73.2562	58.5093
	BC	23.4582	48.3622	68.1343	84.1323	56.9674
Fig 4G
		Time (min)
		0	15	30	60	120
Group		Blood Glucose Level (mg/dL)
Orexin+/+	Vehicle	166	120	81	57	60
		211	180	95	60	67
		240	178	101	79	75
		204	162	101	70	74
		263	163	130	109	135
	BC	158	92	76	49	53
		156	91	70	50	52
		158	100	78	58	87
		178	110	77	60	74
mean
Orexin+/+	Vehicle	216.8	160.6	101.6	75	82.2
	BC	162.5	98.25	75.25	54.25	66.5
S.D.
Orexin+/+	Vehicle	36.9148	24.162	17.855	20.8926	30.1281
	BC	10.3763	8.80814	3.59398	5.56028	17.0196
Fig 4H
		Time (min)
		0	15	30	60	120
Group		Blood Glucose Level (mg/dL)
Orexin-/-	Vehicle	247	221	119	103	120
		199	210	185	153	169
		180	176	97	81	94
		209	188	125	124	96
		185	188	167	79	106
		229	223	164	118	161
	BC	136	118	79	100	113
		131	116	91	106	125
		161	140	109	113	138
		147	145	110	105	128
		150	133	99	66	91
		173	153	99	95	154
		189	148	88	92	132
mean
Orexin-/-	Vehicle	208.167	201	142.833	109.667	124.333
	BC	155.286	136.143	96.4286	96.7143	125.857
S.D.
Orexin-/-	Vehicle	25.9107	19.6367	34.0495	28.1401	32.9161
	BC	20.5809	14.5078	11.2525	15.2721	19.8446
Fig 4I
		Time (min)
		0	30
Group		Serum Insulin (ng/mL)
Orexin+/+	Vehicle	0.0807861	0.430788
		0.548384	0.648518
		0.632417	0.107524
		0.845662	1.73677
		1.15432	0.860998
	BC	0.206335	0.975658
		0.389444	0.1554
		0.65297	1.29042
		0.590251	1.04016
mean
Orexin+/+	Vehicle	0.652314	0.75692
	BC	0.45975	0.865411
S.D.
Orexin+/+	Vehicle	0.395991	0.614567
	BC	0.202918	0.492424
Fig 4J
		Time (min)
		0	30
Group		Serum Insulin (ng/mL)
Orexin-/-	Vehicle	0.934186	1.51235
		2.70482	1.89657
		0.567607	0.970901
		2.2842	1.00928
		1.54856	0.859635
		1.98254	3.66188
	BC	2.60953	2.93304
		1.85867	1.21922
		1.33053	1.47411
		2.55265	0.752164
		0.947788	0.460391
		2.2305	1.28334
		1.44321	1.40994
mean
Orexin-/-	Vehicle	1.67032	1.65177
	BC	1.85327	1.36174
S.D.
Orexin-/-	Vehicle	0.814521	1.06055
	BC	0.640924	0.784689

## Sheet: Figure5
Fig 5A
		Day							Day
		1	5	10	15				1	5	10	15
Group		Body weight (g)					Group		Body weight (g)
Vehicle	Vehicle	33.9	30.8	30.1	29		Luzindole	Vehicle	35.1	33.6	32.3	30.9
		33.1	32.4	31.7	30.7				34.1	33.1	32.7	31.5
		36.2	35.3	35.4	33.2				30.8	30	29.3	29.1
		33.7	33.5	33	33.3				31	30.6	30.4	29.6
		31.5	31.6	30.9	30.5				34.7	35.2	35.3	34.5
	BC	32.3	30.3	29.3	28.7			BC	33.2	32.2	31.4	30.6
		31.8	31	30.1	30.5				32.6	31.1	30.6	29.1
		33.8	31.9	31.3	32.1				33.9	31.4	30.5	29.9
		36.1	33.9	33	32.9				34.7	33.6	33.6	32.3
		33.9	31.9	31.4	30.3				31.1	29.7	29.3	30.5
		37.1	34.4	34.3	32				36.3	35.5	35	36.2
		31.3	29.5	29.3	27.7				37.9	35.7	35	36.2
mean									32.7	31.4	31.6	32.4
Vehicle	Vehicle	33.68	32.72	32.22	31.34		mean
	BC	33.7571	31.8429	31.2429	30.6		Luzindole	Vehicle	33.14	32.5	32	31.12
S.D.								BC	34.05	32.575	32.125	32.15
Vehicle	Vehicle	1.6947	1.75414	2.07533	1.8636		S.D.
	BC	2.18621	1.79616	1.8849	1.89824		Luzindole	Vehicle	2.07678	2.16333	2.30868	2.12179
								BC	2.1935	2.16184	2.15324	2.73548
Fig 5B
		Time (ZT)								Time (ZT)
		12.75	13	14	1	7				12.75	13	14	1	7
Group		Blood Glucose Level (mg/dL)						Group		Blood Glucose Level (mg/dL)
Vehicle	Vehicle	150	188	185	136	133		Luzindole	Vehicle	177	198	165	155	129
		232	233	177	145	142				245	224	192	127	126
		216	231	183	199	207				136	162	165	195	145
		197	210	162	195	161				156	190	181	170	141
		145	165	159	177	137				167	200	146	182	169
	BC	147	187	270	130	119			BC	184	199	206	195	115
		175	193	186	230	166				196	213	295	164	130
		183	185	269	160	153				262	266	285	166	187
		190	201	194	166	156				188	205	283	193	143
		174	196	206	171	166				164	184	252	151	138
		167	185	258	180	158				188	198	214	190	148
		199	205	270	176	149				208	223	294	177	162
mean										211	229	273	195	159
Vehicle	Vehicle	188	205.4	173.2	170.4	156		mean
	BC	176.429	193.143	236.143	173.286	152.429		Luzindole	Vehicle	176.2	194.8	169.8	165.8	142
S.D.									BC	200.125	214.625	262.75	178.875	147.75
Vehicle	Vehicle	39.032	29.0396	12.0083	28.7019	30.4631		S.D.
	BC	16.8311	7.96719	38.8348	29.9372	16.0297		Luzindole	Vehicle	41.3606	22.298	17.5414	26.2431	17.0587
									BC	28.9948	25.2696	35.3341	16.949	21.9594
Fig 5C
		Time (min)								Time (min)						Group		AUC (mg･min/dL)
		0	15	30	60	120				0	15	30	60	120
Group		Blood Glucose Level (mg/dL)						Group		Blood Glucose Level (mg/dL)
Vehicle	Vehicle	206	483	539	553	212		Luzindole	Vehicle	220	372	519	452	184		Vehicle	Vehicle	52162.5
		221	420	524	497	251				230	506	571	509	260				49642.5
		256	420	548	566	303				189	339	404	381	181				55110
		211	447	495	455	268				183	346	483	426	234				47940
		181	361	450	392	238				196	364	445	457	309				41677.5
	BC	176	269	340	255	159			BC	173	346	438	350	161			BC	29250
		167	367	422	279	162				151	374	381	267	154				33667.5
		169	285	309	228	153				160	355	372	258	155				27345
		154	367	380	257	149				172	388	418	267	179				31245
		162	348	392	387	174				162	423	418	360	170				37890
		176	442	397	322	192				171	390	425	374	194				37132.5
		173	415	402	287	169				176	428	449	327	194				34552.5
mean										178	361	399	294	167		Luzindole	Vehicle	44767.5
Vehicle	Vehicle	215	426.2	511.2	492.6	254.4		mean										52867.5
	BC	168.143	356.143	377.429	287.857	165.429		Luzindole	Vehicle	203.6	385.4	484.4	445	233.6				38167.5
S.D.									BC	167.875	383.125	412.5	312.125	171.75				43620
Vehicle	Vehicle	12.1861	19.9835	17.7465	32.0852	15.2072		S.D.										46777.5
	BC	3.03494	23.8012	14.861	19.9337	5.4983		Luzindole	Vehicle	9.11373	30.7304	28.9095	20.9117	24.0927			BC	36922.5
									BC	3.2811	10.7045	9.46233	16.4245	5.63709				31950
																		31155
																		33900
																		38265
																		39345
																		38377.5
																		33967.5
																mean
																Vehicle	Vehicle	49306.5
																	BC	33011.8
																Luzindole	Vehicle	45240
																	BC	35485.3
																S.D.
																Vehicle	Vehicle	2258.53
																	BC	1487.78
																Luzindole	Vehicle	2381.29
																	BC	1110.99
Fig 5D
		Day							Day
		1	5	10	15				1	5	10	15
Group		Body weight (g)					Group		Body weight (g)
Saline	Vehicle	32.9	31.6	31.2	30.3		Yohimbine (YHB)	Vehicle	35.3	33.7	32.3	30.8
		35.6	34.3	33.6	32.5				35.2	33.8	32.9	31.8
		33.1	33	33.7	33.5				36.1	34.8	33.9	33.8
		32.6	32.3	32.5	33				33.1	31.2	30.6	30
		37.4	37.3	38.2	39				32.2	30.5	30.6	30.8
	BC	40.8	37.4	36.6	35.1			BC	37.1	34.8	34.5	34.6
		38.5	35.5	34.9	33.5				40.7	38.2	38.3	38.8
		32.7	29.3	28.6	27.9				36.2	33.5	32.6	31.6
		42.1	38.2	36.7	35.7				39	35.2	33	33.1
		31.3	29.5	29.2	28.9				38.1	33.8	31.5	29.3
		32.7	30.6	29.7	30.6				34.4	30.4	26.6	25.8
		37.2	33.8	31	31.6				31.2	30	29.1	28.5
mean									32.7	31.4	31.6	32.4
Saline	Vehicle	34.32	33.7	33.84	33.66		mean
	BC	36.4714	33.4714	32.3857	31.9		YHB	Vehicle	34.38	32.8	32.06	31.44
S.D.								BC	36.175	33.4125	32.15	31.7625
Saline	Vehicle	2.0969	2.24611	2.63875	3.22537		S.D.
	BC	4.28669	3.72904	3.56624	3.00056		YHB	Vehicle	1.64833	1.84797	1.45017	1.46561
								BC	3.22922	2.75081	3.48671	4.00105
Fig 5E
		Time (ZT)								Time (ZT)
		12.75	13	14	1	7				12.75	13	14	1	7
Group		Blood Glucose Level (mg/dL)						Group		Blood Glucose Level (mg/dL)
Saline	Vehicle	180	219	159	136	171		YHB	Vehicle	177	168	118	131	135
		216	246	220	154	162				183	209	106	139	163
		168	194	179	135	139				147	172	123	135	132
		176	186	179	130	153				180	206	125	128	133
		210	250	197	130	172				190	198	156	139	155
		177	190	179	168	163				159	170	151	178	148
		224	218	172	179	177				186	179	136	167	179
		235	257	226	206	198				177	171	113	179	191
	BC	225	262	265	189	176			BC	182	185	129	156	146
		192	206	231	254	160				169	174	141	153	155
		187	234	282	173	150				255	166	140	147	169
		217	249	306	244	194				179	200	129	153	158
		162	218	190	179	160				154	156	157	154	144
		186	223	207	169	171				197	174	135	147	145
		215	230	265	173	166				168	148	102	106	151
		185	196	290	272	149				173	172	159	177	179
		202	210	249	228	182				172	142	127	174	145
		182	188	290	177	142				222	191	145	170	145
mean								mean
Saline	Vehicle	198.25	220	188.875	154.75	166.875		YHB	Vehicle	174.875	184.125	128.5	149.5	154.5
	BC	195.3	221.6	257.5	205.8	165			BC	187.1	170.8	136.4	153.7	153.7
S.D.								S.D.
Saline	Vehicle	25.8056	28.4906	23.552	27.6651	17.4146		YHB	Vehicle	14.5547	17.2994	17.8005	21.4609	22.026
	BC	19.2761	23.0565	38.0913	39.4315	16.1521			BC	30.2451	18.486	16.4195	19.978	11.9355
Fig 5F
		Time (min)								Time (min)						Group		AUC (mg･min/dL)
		0	15	30	60	120				0	15	30	60	120
Group		Blood Glucose Level (mg/dL)						Group		Blood Glucose Level (mg/dL)
Saline	Vehicle	181	492	560	547	261		YHB	Vehicle	167	397	479	417	229		Saline	Vehicle	53782.5
		200	559	552	462	239				158	360	441	423	236				50265
		162	424	532	459	268				165	359	435	366	198				48240
		187	450	534	478	218				152	420	473	369	196				48217.5
		185	497	511	481	284				179	445	485	377	205				50505
		216	563	662	696	476				176	506	501	409	237				70560
		185	520	559	525	291				170	479	488	356	196				54120
		205	509	579	570	417				187	477	495	378	219				60360
	BC	173	473	507	415	197			BC	120	392	438	313	169			BC	44385
		163	334	333	192	144				127	435	348	206	125				26685
		152	371	427	341	166				139	288	271	183	131				36637.5
		164	432	500	391	196				135	290	314	300	172				42435
		157	316	406	293	133				160	362	398	303	183				32227.5
		153	345	362	276	161				154	427	380	240	170				31717.5
		148	365	420	288	185				95	297	187	153	88				34545
		157	451	417	296	186				144	425	391	260	186				36225
		165	437	523	429	230				177	437	448	351	206				45765
		162	363	392	278	172				169	331	346	275	166				33150
mean								mean								YHB	Vehicle	43620
Saline	Vehicle	190.125	501.75	561.125	527.25	306.75		YHB	Vehicle	169.25	430.375	474.625	386.875	214.5				42622.5
	BC	159.4	388.7	428.7	319.9	177			BC	142	368.4	352.1	258.4	159.6				38820
S.D.								S.D.										40567.5
Saline	Vehicle	16.5826	48.1894	45.7959	79.4441	90.7331		YHB	Vehicle	11.361	55.7288	24.2601	25.5982	17.9125				42045
	BC	7.4117	54.6891	63.0627	73.6364	28.1701			BC	24.4994	62.791	79.1025	62.745	34.8495				45697.5
																		41340
																		43275
																	BC	35790
																		28327.5
																		23625
																		31087.5
																		34710
																		32010
																		18900
																		33532.5
																		39937.5
																		31372.5
																mean
																Saline	Vehicle	54506.2
																	BC	36377.2
																YHB	Vehicle	42248.4
																	BC	30929.2
																S.D.
																Saline	Vehicle	7610.85
																	BC	6107.25
																YHB	Vehicle	2084.55
																	BC	6074.17
Fig 5G
		Time (min)
		0	15	30
Group		Serum Insulin (ng/mL)
Sal	Veh	1.05716	1.46706	0.937773
		1.84449	1.69148	0.877982
		1.95603	1.90323	1.65611
		1.10484	1.22387	1.0333
		3.45317	1.9443	1.5912
	BC	2.20177	2.14336	1.6679
		2.07904	2.83993	1.85037
		0.529915	0.656191	0.602108
		1.40192	3.04708	1.98535
		1.05716	1.44338	1.07505
		0.7642	1.30109	0.973616
		2.33585	1.75627	1.44338
YHB	Veh	1.67969	1.93257	1.18224
		1.10484	1.54394	0.877982
		0.800156	1.14653	0.961671
		1.18819	1.12867	1.02137
		1.38414	1.58529	1.45522
	BC	0.937773	1.41377	1.25953
		1.40784	1.29516	1.18224
		0.463656	0.913864	1.12271
		1.34857	2.16089	1.51438
		2.13167	3.60674	3.20762
		0.692217	1.24764	1.2714
		2.28925	5.84815	2.48701
mean
Sal	Veh	1.88314	1.64599	1.21927
	BC	1.48141	1.8839	1.37111
YHB	Veh	1.2314	1.4674	1.0997
	BC	1.32443	2.35517	1.7207
S.D.
Sal	Veh	0.433577	0.135543	0.167251
	BC	0.276551	0.32336	0.191318
YHB	Veh	0.146313	0.150638	0.101871
	BC	0.26187	0.674694	0.304834
Fig 5H
		Day							Day
		1	5	10	15				1	5	10	15
Group		Body weight (g)					Group		Body weight (g)
Saline	Vehicle	30.6	30.9	32.1	30.9		HEX	Vehicle	33.9	33.8	33.7	32.9
		33.2	33.6	32.8	31.7				37.1	35.6	34.9	34.1
		43.8	43	42.5	41.1				38.4	37.3	37.2	37.6
		35.7	35.3	35.5	36.2				34.7	34.4	35.2	36.2
		34.1	33.9	33.4	33.7				32	31.8	32.7	33.3
	BC	33.8	32.2	31.3	29.9			BC	39.8	38.4	38.1	37
		33.6	32.2	31.1	29.7				35.9	34.7	33.3	33.7
		37.1	35.7	34.1	33.3				34.9	33.4	32.6	32.1
		36	33.7	32.9	33.5				33	31.2	31	32
		39.3	37.2	36.1	35.9				35.4	35	34	34.1
mean									34.5	33	32.5	33.7
Saline	Veh	35.48	35.34	35.26	34.72		mean
	BC	35.96	34.2	33.1	32.46		HEX	Veh	35.22	34.58	34.74	34.82
S.D.								BC	35.5833	34.2833	33.5833	33.7667
Saline	Veh	5.0047	4.5687	4.24182	4.11242		S.D.
	BC	2.38181	2.20794	2.07846	2.63591		HEX	Veh	2.55088	2.04988	1.69794	2.00923
								BC	2.29034	2.4318	2.42769	1.81512
Fig 5I
		Time (ZT)								Time (ZT)
		12.5	13	14	1	7				12.5	13	14	1	7
Group		Blood Glucose Level (mg/dL)						Group		Blood Glucose Level (mg/dL)
Saline	Veh	197	238	159	120	133		HEX	Veh	188	167	167	147	160
		171	198	205	147	161				189	204	216	192	169
		197	187	193	186	160				174	163	181	194	199
		200	226	176	179	200				152	161	170	174	167
		186	213	184	205	197				174	146	142	147	172
	BC	164	184	256	157	148			BC	189	176	239	193	158
		180	213	246	167	164				206	179	238	179	142
		200	209	294	189	180				241	221	247	213	154
		184	211	284	185	173				210	168	259	213	164
		199	190	208	232	208				209	159	196	199	197
mean										195	170	243	275	169
Saline	Veh	190.2	212.4	183.4	167.4	170.2		mean
	BC	185.4	201.4	257.6	186	174.6		HEX	Veh	175.4	168.2	175.2	170.8	173.4
S.D.									BC	208.333	178.833	237	212	164
Saline	Veh	11.9875	20.5743	17.3868	33.7535	28.1904		S.D.
	BC	14.893	13.3903	33.9823	28.8444	22.1766		HEX	Veh	14.9599	21.5337	26.9017	23.0803	14.9766
									BC	18.0407	21.7937	21.4756	33.4365	18.6226
Fig 5J
		Time (min)								Time (min)						Group		AUC (mg･min/dL)
		0	15	30	60	120				0	15	30	60	120
Group		Blood Glucose Level (mg/dL)						Group		Blood Glucose Level (mg/dL)
Saline	Vehicle	230	587	617	532	233		HEX	Vehicle	192	348	432	429	245		Saline	Vehicle	55342.5
		177	537	551	400	209				241	496	536	561	316				46050
		212	548	674	626	341				207	554	605	534	368				63375
		207	554	605	534	287				220	479	555	568	342				56115
		221	452	508	402	242				201	393	593	571	328				45217.5
	BC	167	344	378	270	146			BC	171	396	419	250	157			BC	31447.5
		169	376	366	232	160				177	357	402	285	170				30382.5
		170	428	394	249	160				179	464	433	280	185				32565
		160	382	387	312	183				138	314	355	295	172				35167.5
		160	332	346	313	166				162	447	405	274	203				33030
mean										160	393	409	309	188		HEX	Vehicle	43035
Saline	Vehicle	209.4	535.6	591	498.8	262.4		mean										56032.5
	BC	165.2	372.4	374.2	275.2	163		HEX	Vehicle	212.2	454	544.2	532.6	319.8				58545
S.D.									BC	164.5	395.167	403.833	282.167	179.167				57142.5
Saline	Vehicle	20.1321	50.312	63.7377	97.0216	52.2379		S.D.										56280
	BC	4.86826	37.534	18.9262	36.6156	13.3791		HEX	Vehicle	19.0447	82.6831	68.6491	59.7269	46.0782			BC	32610
									BC	15.0831	55.6324	26.4455	19.9942	16.1668				33652.5
																		36195
																		32167.5
																		35452.5
																		35842.5
																mean
																Saline	Veh	53220
																	BC	32518.5
																HEX	Veh	54207
																	BC	34320
																S.D.
																Saline	Veh	7606.89
																	BC	1802.12
																HEX	Veh	6322.16
																	BC	1738.91

## Sheet: Figure6
Fig 6C
p-eIF2α/eIF2α
Group	fold	mean	S.D.
Vehicle	1.15641	1	0.167331
	1.02599
	0.982028
	0.807186
	1.21035
	0.818033
BC	0.100833	0.446356	0.380883
	0.274899
	0.499946
	0.147543
	0.516058
	1.13886
Fig 6D
CHOP/α-tubulin
Group	fold	mean	S.D.
Vehicle	1.15542	1	0.196774
	0.862464
	1.20412
	0.792185
	1.17398
	0.81183
BC	0.647054	0.540919	0.227295
	0.727737
	0.425151
	0.566153
	0.141695
	0.737721
Fig 6E
p-JNK/JNK
Group	fold	mean	S.D.
Vehicle	0.994389	1	0.289243
	1.45635
	0.998043
	1.15444
	0.744389
	0.652393
BC	0.51056	0.475069	0.0537191
	0.373437
	0.465489
	0.486605
	0.523826
	0.490495

## Sheet: Figure7
Fig 7B
p-eIF2α/eIF2α
BC (5 µM)	TG (100 nM)	fold	mean	S.D.
-	-	0.983513	1	0.111197
		1.07691
		1.13286
		1.05455
		0.829727
		0.922436
-	+	1.43154	1.21604	0.193556
		1.41268
		1.21926
		1.24468
		0.956522
		1.03156
+	-	1.19691	1.32277	0.128905
		1.45838
		1.43748
		1.38722
		1.14556
		1.31108
Fig 7C
CHOP/α-tubulin
BC (5 µM)	TG (100 nM)	fold	mean	S.D.
-	-	0.657695	1	0.43935
		0.640581
		0.814861
		0.775165
		1.64536
		1.46633
-	+	7.97339	8.32864	1.57564
		5.61563
		7.8553
		8.97727
		9.99546
		9.55482
+	-	0.963451	2.1233	1.27068
		1.36081
		1.80652
		1.21422
		3.33399
		4.0608
Fig 7D
p-JNK/JNK
BC (5 µM)	TG (100 nM)	fold	mean	S.D.
-	-	1.4558	1	0.493611
		1.47864
		1.02163
		1.24282
		0.359761
		0.441359
-	+	4.48446	4.21011	0.487865
		4.6642
		4.2365
		4.58258
		3.38784
		3.90509
+	-	1.56615	1.10525	0.46225
		1.36543
		1.22728
		1.42138
		0.552767
		0.498466
Fig 7F
p-eIF2α/eIF2α
BC (µM)	fold	mean	S.D.
-	0.982246	1	0.103527
	1.16507
	0.932183
	0.89881
	1.0217
1	1.15334	1.15321	0.123557
	1.24782
	1.02692
	1.03544
	1.30252
2.5	1.21303	1.35289	0.144575
	1.44494
	1.28176
	1.26497
	1.55974
5	1.4054	1.56189	0.215526
	1.47624
	1.3842
	1.6409
	1.90272
10	1.40688	1.34404	0.30155
	1.33144
	1.03002
	1.13959
	1.81224
Fig 7G
CHOP/α-tubulin
BC (µM)	fold	mean	S.D.
-	0.606554	1	0.387015
	0.882492
	0.922591
	0.939612
	1.64875
1	0.646434	1.13275	0.578303
	0.786461
	0.855609
	1.30766
	2.06758
2.5	0.742562	1.07261	0.457835
	0.683786
	1.04987
	1.05432
	1.83253
5	0.681382	1.23225	0.638367
	0.925737
	1.01174
	1.22207
	2.32033
10	1.64397	2.11654	0.70048
	1.33993
	3.14263
	2.39911
	2.05705
Fig 7H
p-IRE1α/IRE1α
BC (µM)	fold	mean	S.D.
-	0.50458	1	0.514527
	0.478724
	1.617
	1.40136
	0.998333
1	0.644114	0.97565	0.559889
	0.394986
	1.83119
	1.19538
	0.812585
2.5	0.53844	1.03953	0.564332
	0.437086
	1.15247
	1.81452
	1.25515
5	0.467342	0.952273	0.532211
	0.469679
	1.75946
	1.04881
	1.01608
10	1.20097	1.36846	0.511716
	0.799142
	1.78442
	2.01403
	1.04373
Fig 7I
IRE1α/α-tubulin
BC (µM)	fold	mean	S.D.
-	0.959337	1	0.192066
	1.24683
	0.883285
	0.771758
	1.13879
1	1.12585	1.02241	0.162718
	1.18535
	0.822574
	0.874003
	1.10426
2.5	1.2662	1.0025	0.293168
	1.32223
	0.931424
	0.612676
	0.879975
5	1.49669	1.18371	0.298746
	1.31657
	0.795831
	0.943481
	1.36599
10	1.95984	1.60619	0.409946
	2.06694
	1.53664
	1.07154
	1.39601
Fig 7L
p-eIF2α/eIF2α
BC (µM)	TG (100 nM)	fold	mean	S.D.
-	-	0.94305	1	0.135363
		1.11928
		0.794464
		1.03085
		1.11236
-	+	1.38756	1.44622	0.260628
		1.25706
		1.28536
		1.89865
		1.40248
1	+	1.66375	1.62069	0.330067
		1.3671
		1.40859
		2.17503
		1.48901
2.5	+	1.9126	1.95267	0.398332
		1.47288
		1.79225
		2.56275
		2.02288
5	+	2.28219	2.27788	0.447442
		1.85864
		1.80135
		2.74123
		2.70597
10	+	2.04891	2.33119	0.514002
		1.59414
		2.45947
		2.8778
		2.67562
Fig 7M
CHOP/α-tubulin
BC (µM)	TG (100 nM)	fold	mean	S.D.
-	-	0.903966	1	0.216736
		1.26538
		0.80393
		0.827017
		1.19971
-	+	3.83927	3.98498	0.479393
		4.18012
		3.23566
		4.17133
		4.49855
1	+	3.7581	3.48641	0.398509
		3.77229
		2.80254
		3.5046
		3.59451
2.5	+	2.93051	2.6316	0.414215
		2.17443
		2.3079
		2.58361
		3.16157
5	+	2.11416	2.11048	0.342286
		1.95133
		1.82754
		1.96422
		2.69516
10	+	7.36778	4.81775	1.89442
		2.62285
		3.31091
		5.16865
		5.61857

## Sheet: S1 Fig
S1 Fig
Group	Food intake (g/24 h)
Vehicle	4.4
	3.4
	3.7
	3.6
	3.9
	4.4
BC	4
	4.9
	3.8
	2.9
	4
	3
mean
Vehicle	3.9
BC	3.76667
S.D.
Vehicle	0.419524
BC	0.739369

## Sheet: S2 Fig
S2 Fig
	Time (min)
	0	20	60
Group	Serum insulin (pg/mL)
Vehicle	1032.56	1118.86	709.501
	927.576	888.74	669.628
	2277.98	2229.83	1252.67
	1158.39	406.543	170.739
	906.277	814.718	650.11
	1889.75	1382.17	933.433
	1568.8	1341.44	1281.92
	1397.06	1098.09	834.515
BC	1316.51	860.32	596.825
	1411.45	491.679	155.123
	1520.53	755.715	697.471
	1382.51	1029.22	1095.35
	598.641	313.314	197.957
	1158.03	725.546	396.189
	1234.64	759.585	789.95
	1544.77	1012.42	804.78
mean
Vehicle	1394.8	1160.05	812.814
BC	1270.88	743.475	591.706
S.D.
Vehicle	492.708	533.566	358.262
BC	301.804	244.016	323.694

## Sheet: S3 Fig
S3 Fig
PEPCK1/α-tubulin
BC (µM）	fold	mean	S.D.
-	0.939968	1	0.143038
	1.04384
	1.07918
	0.784032
	1.15298
1	0.79595	0.950448	0.141942
	0.972206
	0.966668
	0.851872
	1.16555
2.5	0.902645	0.985842	0.162859
	0.97311
	0.959486
	0.833869
	1.2601
5	0.860884	0.898514	0.182623
	0.976265
	0.80667
	0.683366
	1.16538
10	0.722724	1.07518	0.257729
	1.27838
	0.961103
	1.04485
	1.36886

[truncated: 1 more sheets: S4 Fig]
